# Supplementary material for: RNA viromes of the oriental hybrid lily cultivar “Sorbonne”
Source: BMC Genomics. 2018 Oct 13;19:748. doi: 10.1186/s12864-018-5138-3 (PMC6186116; doi:10.1186/s12864-018-5138-3)
Supplement: Supplementary file 1 — Table S1. Information of RNA-Seq libraries for lily cultivar “Sorbonne.” Index indicates name of individual library from three different projects, which can be further divided into A, B, and C. Raw data can be downloaded from SRA database using respective accession numbers. Table S2. Summary of virus-associated reads, contigs, and FPKM values. Raw sequence reads in SRA format were converted to FASTA format using the SRA Toolkit. MEGABLAST was conducted using raw sequence reads and assembled contigs against virus reference genomes using e-value 1e-6 as a cutoff. To calculate FPKM values, raw sequence reads were mapped on the reference virus genome using the BWA program followed by the pileup program implemented in the BBMap package. Table S3. Assembled virus genome sequences. Orange shells indicate assembled virus genomes covering ORFs, while light yellow shells indicate partial virus genome sequences. (XLSX 116 kb) [file 12864_2018_5138_MOESM1_ESM.xlsx]

## Sheet: Table S1
Supplementary Table 1. Information of RNA-Seq libraries for lily cultivar “Sorbonne.”
Index indicates name of individual library from three different projects, which can be further divided into A, B, and C. Raw data can be downloaded from SRA database using respective accession numbers.
Index	Project	Run	Number of spots	Number of bases	Size in MB	Library name	Tissues
A	PRJNA192656	SRR787322	25691802	4624524360	3154		Basal roots, scales, leaves, epidermis, tepals and stigmas
	PRJNA252055	SRR1390677	20787950	4157590000	2717	bulb	Bulb
B1	PRJNA435633	SRR6837843	94143325	27823187684	11772	LIUS	Upper stem
B2	PRJNA435633	SRR6837844	95306485	28287110060	11983	TUS	Upper stem
B3	PRJNA435633	SRR6837845	101363137	30030622866	12725	TLS	Lower stem
B4	PRJNA435633	SRR6837846	102965361	30411293326	11554	CKA	Apex
B5	PRJNA435633	SRR6837847	98985327	29300163640	12510	HIUS	Upper stem
B6	PRJNA435633	SRR6837848	108736416	32214502396	13725	HILS	Lower stem
B7	PRJNA435633	SRR6837850	99675354	29596363988	12628	LILS	Lower stem
B8	PRJNA435633	SRR6837851	112819543	33389787468	12712	CKR	Root
B9	PRJNA435633	SRR6837852	101185210	29873647826	11370	CKB	Bulb
B10	PRJNA435633	SRR6837853	103073996	30469294048	11462	CKLS	Lower stem
B11	PRJNA435633	SRR6837854	127003013	37478139820	14302	CKPR	Root
B12	PRJNA435633	SRR6837855	128361146	37942318154	14373	CKL	Leaf
B13	PRJNA435633	SRR6837856	112091950	33173643826	12564	CKUS	Upper stem
C1	PRJNA341300	SRR4125791	11708654	573724046	345	LSL78	Leaf
C2	PRJNA341300	SRR4128962	11682968	572465432	375	LSS65	Scale
C3	PRJNA341300	SRR4128968	11101394	543968306	355	LSS66	Scale
C4	PRJNA341300	SRR4131341	10552892	517091708	342	LSS67	Scale
C5	PRJNA341300	SRR4131406	11877133	581979517	368	LSF62	Flower
C6	PRJNA341300	SRR4142853	11481948	562615452	384	LSL40	Leaf
C7	PRJNA341300	SRR4143329	11349225	556112025	351	LSF64	Flower
C8	PRJNA341300	SRR4143339	11449580	561029420	353	LSF63	Flower

## Sheet: Table S2
Supplementary Table 2. Summary of virus-associated reads, contigs, and FPKM values.
Raw sequence reads in SRA format were converted to FASTA format using the SRA Toolkit. MEGABLAST was conducted using raw sequence reads and assembled contigs against virus reference genomes using e-value 1e-6 as a cutoff. To calculate FPKM values, raw sequence reads were mapped on the reference virus genome using the BWA program followed by the pileup program implemented in the BBMap package.
SRA accession No.	Accession No.	Name of virus	Abbreviation	No. of reads by MEGABLAST	No. of contigs	Min Contig Length	Max Contig Length	Presence of ORFs	Length	Bases	Coverage	Reads	RPKM	Frags	FPKM
SRR787322	NC_003849.1	Plantago asiatica mosaic virus	PlAMV	185971	4	6140	6149	YES	6128	87531384	14283.8	1314617	143130	657308	143130
SRR787322	NC_005288.1	Lily mottle virus	LMoV	115861	2	9656	9661	YES	9644	10473778	1086.04	116606	8067.06	58303	8067.06
SRR787322	NC_005138.1	Lily symptomless virus	LSV	61747	4	3611	4775	YES	8394	5583929	665.229	62303	4952.13	31151	4952.05
SRR787322	NC_001440.1	Cucumber mosaic virus RNA 3	CMV RNA3	3819	3	289	2196	YES	2216	378629	170.862	4310	1297.65	2155	1297.65
SRR787322	NC_002034.1	Cucumber mosaic virus RNA 1	CMV RNA1	472	12	262	731	NO	3357	46955	13.9872	531	105.535	265	105.336
SRR787322	NC_002035.1	Cucumber mosaic virus RNA 2	CMV RNA2	353	6	315	1013	NO	3050	38508	12.6256	449	98.2196	224	98.0009
SRR6837843	NC_003849.1	Plantago asiatica mosaic virus	PlAMV	12063	2	1562	4501	NO	6128	6909964	1127.61	77740	146362	38870	146362
SRR6837844	NC_003849.1	Plantago asiatica mosaic virus	PlAMV	3535	2	788	5112	NO	6128	1635717	266.925	16169	151475	8084	151474
SRR6837845	NC_003849.1	Plantago asiatica mosaic virus	PlAMV	373537	23	204	5227	NO	6128	215255161	35126.5	2439226	152494	1219613	152494
SRR6837846	NC_003849.1	Plantago asiatica mosaic virus	PlAMV	978	4	382	1412	NO	6128	455312	74.3003	4618	152056	2309	152056
SRR6837847	NC_003849.1	Plantago asiatica mosaic virus	PlAMV	16981	6	232	3790	YES	6128	9358628	1527.19	104084	147486	52042	147488
SRR6837848	NC_003849.1	Plantago asiatica mosaic virus	PlAMV	259659	11	275	4485	NO	6128	150604738	24576.5	1701807	151670	850903	151669
SRR6837850	NC_003849.1	Plantago asiatica mosaic virus	PlAMV	518243	20	201	5434	NO	6128	306549126	50024.3	3436900	152184	1718450	152184
SRR6837851	NC_003849.1	Plantago asiatica mosaic virus	PlAMV	91786	18	277	2715	NO	6128	62201141	10150.3	726418	151971	363209	151971
SRR6837851	NC_003811.1	Tobacco rattle virus RNA 2	TRV RNA2	1125	5	1224	3669	YES	3855	36190	9.3878	1125	374.128	562	373.796
SRR6837851	NC_003805.1	Tobacco rattle virus RNA 1	TRV RNA1	1606	18	218	6773	YES	6791	283521	41.7495	2320	437.973	1160	437.973
SRR6837852	NC_003849.1	Plantago asiatica mosaic virus	PlAMV	168642	15	214	4188	NO	6128	104107682	16988.9	1223688	152857	611844	152857
SRR6837853	NC_003849.1	Plantago asiatica mosaic virus	PlAMV	50313	6	232	3861	NO	6128	33358924	5443.69	390371	152626	195185	152625
SRR6837854	NC_003849.1	Plantago asiatica mosaic virus	PlAMV	76034	7	237	3729	NO	6128	49225511	8032.88	576769	152490	288384	152490
SRR6837855	NC_003849.1	Plantago asiatica mosaic virus	PlAMV	6617	5	818	6145	YES	6128	3628047	592.044	38915	150191	19457	150187
SRR6837856	NC_003849.1	Plantago asiatica mosaic virus	PlAMV	4021	6	779	4446	YES	6128	2044738	333.671	20636	151518	10318	151525
SRR4125791	NC_001440.1	Cucumber mosaic virus RNA 3	CMV RNA3	21344	2	917	1237	YES	2216	1316963	594.297	27231	143718	27231	143718
SRR4125791	NC_002034.1	Cucumber mosaic virus RNA 1	CMV RNA1	8714	2	411	2774	YES	3357	533029	158.781	10938	38107	10938	38107
SRR4125791	NC_002035.1	Cucumber mosaic virus RNA 2	CMV RNA2	4617	1		2688	NO	3050	391997	128.524	8117	31125.4	8117	31125.4
SRR4125791	NC_004322.1	Tulip virus X	TVX	9245	6	312	2162	YES	6056	483823	79.8915	9935	19186.7	9935	19186.7
SRR4125791	NC_005138.1	Lily symptomless virus	LSV	716	6	201	855	NO	8394	39915	4.7552	817	1138.34	817	1138.34
SRR4125791	NC_005288.1	Lily mottle virus	LMoV	25670	2	392	8952	NO	9644	1392728	144.414	28464	34518.9	28464	34518.9
SRR4128962	NC_004322.1	Tulip virus X	TVX	757388	22	205	1442	NO	6056	39863345	6582.45	816778	89916	816778	89916
SRR4128962	NC_005288.1	Lily mottle virus	LMoV	502615	12	332	5408	YES	9644	27677209	2869.89	566028	39129	566028	39129
SRR4128962	NC_001440.1	Cucumber mosaic virus RNA 3	CMV RNA3	30305	3	201	1762	YES	2216	1939271	875.122	40049	12048.7	40049	12048.7
SRR4128962	NC_002034.1	Cucumber mosaic virus RNA 1	CMV RNA1	27865	2	378	2768	YES	3357	1839637	548	37749	7496.74	37749	7496.74
SRR4128962	NC_002035.1	Cucumber mosaic virus RNA 2	CMV RNA2	20646	1		2791	YES	3050	1720427	564.074	35651	7792.74	35651	7792.74
SRR4128962	NC_005138.1	Lily symptomless virus	LSV	3240	9	231	2183	NO	8394	181163	21.5824	3708	294.503	3708	294.503
SRR4128962	NC_003849.1	Plantago asiatica mosaic virus	PlAMV	1445	0				6128	119	0.0194	3	0.3264	3	0.3264
SRR4128968	NC_005288.1	Lily mottle virus	LMoV	484291	7	282	5360	YES	9644	26393162	2736.74	539463	92966.8	539463	92966.8
SRR4128968	NC_001440.1	Cucumber mosaic virus RNA 3	CMV RNA3	37568	4	514	985	YES	2216	2443070	1102.47	50536	37901.4	50536	37901.4
SRR4128968	NC_002034.1	Cucumber mosaic virus RNA 1	CMV RNA1	4219	3	297	2751	YES	3357	269988	80.4254	5544	2744.7	5544	2744.7
SRR4128968	NC_002035.1	Cucumber mosaic virus RNA 2	CMV RNA2	3212	1		2686	NO	3050	272216	89.2511	5657	3082.55	5657	3082.55
SRR4131341	NC_005138.1	Lily symptomless virus	LSV	228129	8	205	3626	YES	8394	12886171	1535.16	263722	64106.9	263722	64106.9
SRR4131341	NC_005288.1	Lily mottle virus	LMoV	115608	2	4302	5349	YES	9644	6307481	654.032	129004	27294.4	129004	27294.4
SRR4131341	NC_004322.1	Tulip virus X	TVX	72899	9	276	1914	YES	6056	3749377	619.118	76845	25891.5	76845	25891.5
SRR4131341	NC_001440.1	Cucumber mosaic virus RNA 3	CMV RNA3	11440	5	246	873	YES	2216	729890	329.373	15068	13874.4	15068	13874.4
SRR4131341	NC_002034.1	Cucumber mosaic virus RNA 1	CMV RNA1	1967	3	376	1708	NO	3357	127828	38.078	2622	1593.71	2622	1593.71
SRR4131341	NC_002035.1	Cucumber mosaic virus RNA 2	CMV RNA2	1655	2	913	2004	YES	3050	135829	44.5341	2825	1889.93	2825	1889.93
SRR4131406	NC_005138.1	Lily symptomless virus	LSV	2819393	10	202	2593	NO	8394	156867787	18688.1	3208370	107384	3208370	107384
SRR4131406	NC_005288.1	Lily mottle virus	LMoV	307431	4	1993	7253	YES	9644	17054140	1768.37	348544	10153.7	348544	10153.7
SRR4131406	NC_004322.1	Tulip virus X	TVX	1679	10	239	962	NO	6056	90625	14.9645	1863	86.4271	1863	86.4271
SRR4131406	NC_001440.1	Cucumber mosaic virus RNA 3	CMV RNA3	357	5	201	352	NO	2216	22490	10.1489	463	58.6995	463	58.6995
SRR4142853	NC_005288.1	Lily mottle virus	LMoV	23574	3	207	8811	NO	9644	1281267	132.856	26220	52410.4	26220	52410.4
SRR4142853	NC_004322.1	Tulip virus X	TVX	10866	5	350	2141	NO	6056	562925	92.9533	11544	36746.2	11544	36746.2
SRR4142853	NC_001440.1	Cucumber mosaic virus RNA 3	CMV RNA3	5605	2	898	1251	YES	2216	352870	159.237	7311	63598.8	7311	63598.8
SRR4142853	NC_005138.1	Lily symptomless virus	LSV	3066	15	210	1019	NO	8394	170614	20.3257	3493	8021.79	3493	8021.79
SRR4142853	NC_002035.1	Cucumber mosaic virus RNA 2	CMV RNA2	1127	3	829	1054	YES	3050	91868	30.1207	1918	12122.5	1918	12122.5
SRR4142853	NC_002034.1	Cucumber mosaic virus RNA 1	CMV RNA1	1077	6	205	795	NO	3357	67230	20.0268	1389	7976.14	1389	7976.14
SRR4143329	NC_005138.1	Lily symptomless virus	LSV	3157167	9	211	2604	YES	8394	175952980	20961.8	3599282	98294.5	3599282	98294.5
SRR4143329	NC_004322.1	Tulip virus X	TVX	679838	9	312	2018	YES	6056	35098416	5795.64	718928	27213.3	718928	27213.3
SRR4143329	NC_005288.1	Lily mottle virus	LMoV	36506	1		9631	YES	9644	2035829	211.098	41615	989.179	41615	989.179
SRR4143329	NC_001440.1	Cucumber mosaic virus RNA 3	CMV RNA3	1587	3	432	924	YES	2216	102015	46.0356	2098	217.029	2098	217.029
SRR4143329	NC_002034.1	Cucumber mosaic virus RNA 1	CMV RNA1	160	1		217	NO	3357	10406	3.0998	214	14.6132	214	14.6132
SRR4143329	NC_002035.1	Cucumber mosaic virus RNA 2	CMV RNA2	112	0				3050	8809	2.8882	183	13.7541	183	13.7541
SRR4143339	NC_005288.1	Lily mottle virus	LMoV	14478	3	271	9003	YES	9644	805089	83.4808	16458	62353.5	16458	62353.5
SRR4143339	NC_005138.1	Lily symptomless virus	LSV	5385	6	201	2547	NO	8394	302801	36.0735	6203	27000.6	6203	27000.6
SRR4143339	NC_004322.1	Tulip virus X	TVX	3064	6	304	2137	NO	6056	162393	26.8152	3332	20103	3332	20103
SRR4143339	NC_001440.1	Cucumber mosaic virus RNA 3	CMV RNA3	832	3	254	1001	NO	2216	49867	22.5032	1029	16966.3	1029	16966.3
SRR4143339	NC_002035.1	Cucumber mosaic virus RNA 2	CMV RNA2	103	1		332	NO	3050	9539	3.1275	198	2371.95	198	2371.95
SRR4143339	NC_002034.1	Cucumber mosaic virus RNA 1	CMV RNA1	117	0				3357	7273	2.1665	149	1621.72	149	1621.72

## Sheet: Table S3
Supplementary Table 3. Assembled virus genome sequences.
Orange shells indicate assembled virus genomes covering ORFs, while light yellow shells indicate partial virus genome sequences.
PlAMV isolate A	>SRR787322_PlAMV_6119
	GAAAACAAACCTACACAAACCAAACGTCAACAGACATACACGGCCATACAGTGGTAACCGATTCGCTCCAAAGCTAGGTTAACGGTATGTCTAACGTTCGGAACGTATTCGCCCAGCTCACGGACCCCTCCCTCAAGGCTGTCATCCAAGATGAAGCCTACAGACACCTCAAGCGTGAGCTCGCCCAAACAAGACACAACAACCCTTTCGCCCAATCCCCCGAAGCTGCCGACGCTCTCGAGGTACTCGGCATCAACTCCCACCCCTACGCCATAACCCCACACACCCACGCGGCCGCCAAGGCGATTGAGTCCGACCTCTACGAGGTAGTGTCCCACTATCTCCCCAAGGAGAACCCAGTTTCCTTTCTCTTTATGAAACCGGCCAAGCTCAGACACT…
LMoV isolate A	>SRR787322_LMoV_9645
	AAAATAAAACAACCCAACAAGACTCAATACAACACAACCCAGCAGCTTTCAAACTCTCTTCTTTGCTTTCAAGCAAGTTTCTGATTCCTCTTTTGGACTCACAACCAGTTTCAAAGCACTCTTCTCCACTCAACGCATTCACAACTGAAAGAGATGGCCTCATTCACGGTCGGATCGATCCTTGTGAACACCGCAAGCGTCCTGAAAGAAAGCTTTGCACAGAAAGTGCTCACAACACCTCCAGTGTTGGTAGCACAGCCTGTGCAGAGGAGCTTTGGTGCGGCACGGATGTGTGCACGCAAAGCAATTGCAGATGATGAAGAGAAGGTGGCCAAAGCCTTCTCAGCTCTGGAAGCACGGTGTGCTGCCAGGGTCTCAAGGGTGGGAACCATCCGCGTG…
LSV isolate A	>SRR787322_LSV_8382
	CCCGATAATAACTGTTAATAAACGACAAGTTCATAACAGTTACTAGATGGCCCTCACATACCGAAGTCCAGTCGAGGAAGTGTTGACTCTTTTCGAGCCCGCCGCCCAATCACTTGTAGCTGCAACTGCCACCGCAAGCTACCAACAAAACGAGAAGGATAATTTCGAGTGGTTCAACTTCTCCATGCCAGCAATCGCTAAGGAGCGCCTAAGCACTGCTGGGATATATTTGAGCCCATACTCCGGTTATCCTCATTCACACCCAGTGTGTAAAACACTGGAAAATTACATATTGTACAAAGTACTACCTAGTATTATCAATAACTCTTTTTATTTCGTAGGTATCAAACAATTTAAAATTAACTTTTTAAAAAAAAGGTTCAAGCATCTATCCTTGGT…
CMV RNA3 isolate A	>SRR787322_CMV-RNA3_2197
	TGTGTGTGTCGCGTCGTGTCGTGCTGTCCGCACATTTGAGTCGTGCTGTCCGCACATATATCTGTGTCAGTGTGTTAGATTACCCGAGGCATGGCTTTCCAAGGTACCAGTAGGACTTTAACTCAACAGTCCTCAGCGGCTACGTCTGACGATCTTCAAAAGATATTATTTAGCCCTGAAGCCATTAAGAAAATGGCTACTGAGTGTGACCTAGGCCGGCATCACTGGATGCGCGCTGATAACGCTATTTCAGTCCGGCCCCTCGTTCCCGAAGTAACCCACGGTCGTATTGTTTCCTTCTTTAAGTCTGGATATGATGTTGGTGAATTATGCTCTAAAGGTTATATGAGCGTCCCTCAAGTATTGTGTGCTGTTACTCGAACAGTTTCCACCGATGCT…
	>SRR787322_CMV-RNA1_not_full_seq
	NNNNNNNNNNNNNNNNGTACGGTTCAATCCCTGCCTCCCCTGTAAAATTACCCTTTGAAAACCTCTCTTCTCTAATCTTTTCTCTGTAATTCCTATGGCGACGTCCTCGTTCAATATCAATGAATTGGTAGCCTCCCACGGCGATAAAGGACTACTCGCGACCGCCCTCGTTGATAAGACAGCTCATGAGCAGCTCGAGGAGCAATTACAGCATCAACGTAGGGGCCGTAAGGTCTACATCCGAAACGTTTTGGGTGTAAAGGATTCCGAGGTCATCCGGAATCGGTATGGAGGAAAGTACGACCTCCATCTTACCCAGCAGGAGTTTGCTCCCCACGGCCTAGCTGGTGCCCTCCGCTTGTGTGAAACTCTCGATTGTCTAGACTCTTNNNNNNNNNN…
	>SRR787322_CMV-RNA2_not_full_seq
	NNNNNNNNNNNNNNGAGCGTACGGTTCAATCCCTGCCTCCCCTGTAAAACTCCCTAGACTTTAAATCTCTTTCTAGTATCTTTCTCATGGCTTTCCCCGCCCCCGCTTTCTCACTAGCCAATCTTTTGAACGGCAGTTACGGTGTCGACACTCCCGAGGAAGTGGAACGTTTGCGAGCTGAGCAACGTGAAGAGGCTGCTGCGGCCTGTCGTAACTACAGGCCCCTACCCGCTGTGGATGTCAGCGAGAGTGTCACAGAGGATGCGCATTCCCTCCGAACTCCTGACGGAGCTCCCGCTGAAGCGGTGTCAAGTGAGTTTGTTACTTATGGTGCTGAAGATTACCTTGAAAAATCTGATGATGAGCTCCTTGTCGCTTTTGAGACGATGGTCAAACCCA…
PlAMV isolate B5	>SRR6837847_PlAMV_6102
	GAAAACAAACCTACACAAACCAAACGTCAACAGACATACACGGCCATACAGTGGTAACCGATTCGCTCCAAAGCTAGGTTAACGGTATGTCTAACGTTCGGAACGTATTCGCCCAGCTCACGGACCCCTCCCTCAAGGCTGTCATCCAAGATGAAGCCTACAGACACCTCAAGCGTGAGCTCGCCCAAACAAGACACAACAACCCTTTCGCCCAATCCCCCGAAGCTGCCGACGCTCTCGAGGTACTCGGCATCAACTCCCACCCCTACGCCATAACCCCACACACCCACGCGGCCGCCAAGGCGATTGAGTCCGACCTCTACGAGGTAGTGTCCCACTATCTCCCCAAGGAGAACCCAGTTTCCTTTCTCTTTATGAAACCGGCCAAGCTCAGACACT…
TRV RNA2 isolate B8	>SRR6837851_TRV-RNA2_3669
	TAAAACATTGCACCTTTGGTGCTGCCCTGGCTGGGGTATGTCTTTGAACGCAGTAGAATGTGCTAATTGACAAGTTGGAGAACGCGGTAGAACGTACTTATCCGACACGGCCTTTATCCCTCTTCCTGACGAGGTTTTTGTCAGTGTATCATGTTGTTTTGAACTATCCAACTTAGTACCGGAATGGGAAAGTGATTGGTGTGCTTATCTTCGATATGATGCTTTGAATTTTGCATAGTAGGAAGTTAGAAAAGAAACTCTTGTCTTCTCAAACAAGTAAAACCTGAGACGTGTTAACTACGAAAGTGTCCATTCAAAATATCATGAACGAACGTAGTTCGTTTGTGGTTACCAAAAACGATAAGAACACCTTTAAGGTTTTCTTTACGCAAGTGTTCG…
TRV RNA1 isolate B8	>SRR6837851_TRV-RNA1_6773
	TTTCAATCCTTTGAACGCGGTAGAACGTGCTAATTGGATTTTGGTGAGAACGCGGTAGAACGTACTTATCACCTACAGTTTTATTTTGTTGCTCTTTTTGGTTTAATCTATCCAGCTTAGTACCGAGTGGGGGAAAGTGACTGGTGTGCCTAAAACCTTTTCTTTGATACTTTGTAAAAACATAGACGGATACAATGGCAAACGGTAACTTCAAATTGTCTCAATTGCTCAATGTGGACGAAATGTCTGCTGAGCAGAGGAGTCATTTCTTTGACTTGATGCTGACTAAACCTGATTGTGAAATCGGGCAAATGATGCAAAGAGTTGTTGTTGATAAAGTCGATGACATGATTAAAGAAAGAAAGACTAAAGATCCAGTGATTGTTCATGAAGTTCTTT…
PlAMV isolate B12	>SRR6837855_PlAMV_6109
	GAAAACAAACCTACACAAACCAAACGTCAACAGACATACACGGCCATACAGTGGTAACCGATTCGCTCCAAAGCTAGGTTAACGGTATGTCTAACGTTCGGAACGTATTCGCCCAGCTCACGGACCCCTCCCTCAAGGCTGTCATCCAAGATGAAGCCTACAGACACCTCAAGCGTGAGCTCGCCCAAACAAGACACAACAACCCTTTCGCCCAATCCCCCGAAGCTGCCGACGCTCTCGAGGTACTCGGCATCAACTCCCACCCCTACGCCATAACCCCACACACCCACGCGGCCGCCAAGGCGATTGAGTCCGACCTCTACGAGGTAGTGTCCCACTATCTCCCCAAGGAGAACCCAGTTTCCTTTCTCTTTATGAAACCGGCCAAGCTCAGACACT…
PlAMV isolate B13	>SRR6837856_PlAMV_6102
	GAAAACAAACCTACACAAACCAAACGTCAACAGACATACACGGCCATACAGTGGTAACCGATTCGCTCCAAAGCTAGGTTAACGGTATGTCTAACGTTCGGAACGTATTCGCCCAGCTCACGGACCCCTCCCTCAAGGCTGTCATCCAAGATGAAGCCTACAGACACCTCAAGCGTGAGCTCGCCCAAACAAGACACAACAACCCTTTCGCCCAATCCCCCGAAGCTGCCGACGCTCTCGAGGTACTCGGCATCAACTCCCACCCCTACGCCATAACCCCACACACCCACGCGGCCGCCAAGGCGATTGAGTCCGACCTCTACGAGGTAGTGTCCCACTATCTCCCCAAGGAGAACCCAGTTTCCTTTCTCTTTATGAAACCGGCCAAGCTCAGACACT…
TVX isolate C1	>SRR4125791_TVX_6042
	CCAGAAAACACCAAACCAAACTCAAATAGACATACTCGGCCGTAAAAGGTTACCAATTTGCTAAGAAGCTAGGTAAACGACATGTCGAACTTGAGAAACGTTTTCGCCCAGCTCACAGACCCCTCACTCAAGGCCGTCATTCAAGACGAGGCCTACCGAGTGATGAAGAAAGAGCTTACCGCCACCAGACATTCTAACCCCTTCGCACAGAGCCCCGCGGCCGCAGACACCCTCGAACTACTAGGTATTAATTCACACCCACTTGCCATAACCCCACACACCCACGCCGCCGCCAAGGCTATCGAGTCAGACTTGTACGAGGTCACCTCCCACTACCTTCCCAAGGAAAACCCTGTCACATTCCTGTTCATGAAGCCCTCCAAGCTGAGATACTTCCAC…
CMV RNA3 isolate C1	>SRR4125791_CMV-RNA3_2094
	TGTGTGTGTGTGTGTGTGTGTGTGTGTGTGTCGCGTCGTGTCGTGCTGTCCGCACATGTGAGTCGTGCTGTCCGCACATTTATCTGTGTCAGTGTGTTAGATTACCCGAGGCATGGCTTTCCAAGGTACCAGTAGGACTTTAACTCAACAGTCCTCAGCGGCTACGTCTGACGATCTTCAAAAGATATTATTTAGCCCTGAAGCCATTAAGAAAATGGCTACTGAGTGTGACCTAGGCCGGCATCACTGGATGCGCGCTGATAACGCTATTTCAGTCCGGCCCCTCGTTCCCGAAGTAACCCACGGTCGTATTGCTTCCTTCTTTAAGTCTGGATATGATGTTGGTGAATTATGCTCTAAAGGTTATATGAGCGTCCCTCAAGTATTGTGTGCTGTTAC…
CMV RNA1 isolate C1	>SRR4125791_CMV-RNA1_3159
	TTTTATTTACAAGAGCGTACGGTTCAATCCCTGCCTCCCCTGTAAAACTACCCTTTGAAAACCTCTCTTCTCTAATCTTTTCTTTGTAATTCCTATGGCGACGTCCTCGTTCAATATCAATGAATTGGTAGCCTCCCACGGCGATAAAGGACTACTCGCGACCGCCCTCGTTGATAAGACAGCTCATGAGCAGCTCGAGGAGCAATTACAGCATCAACGTAGAGGCCGTAAGGTCTACATCCGAAACGTTTTGGGTGTAAAGGATTCCGAGGTCATCCGGAATCGGTATGGAGGAAAGTACGACCTCCATCTTACCCAGCAGGAGTTTGCTCCCCACGGCCTAGCTGGTGCCCTCCGCTTGTGTGAAACTCTCGATTGTCTAGACTCTTTCCCTTCATC…
	>SRR4125791_CMV-RNA2_not_full_seq
	NNNNNNNNNNNNNNNNNCGTACGGTTCAATCCCTGCCTCCCCTGTAAAACTCCCTAGACTTTAAATCTCTTTCTAGTATCTTTCTCATGGCTTTCCCCGCCCCCGCTTTCTCACTAGCCAATCTTTTGAACGGCAGTTACGGTGTCGACACTCCCGAGGAAGTGGAACGTTTGCGATCTGAGCAACGTGAAGAGGCTGCTGCGGCCTGTCGTAACTACAGGCCCCTACCCGCTGTGGATGTCAGCGAGAGTGTCACAGAGGATGCGCATTCCCTCCGAACTCCTGACGGAGCTCCCGCTGAAGCGGTGTCAAGTGAGTTTGTTACTTATGGTGCTGAAGATTACCTTGAAAAATCTGATGATGAGCTCCTTGTCGCTTTTGAGACGATGGTCAAACCCA…
	>SRR4125791_LSV_not_full_seq
	NNNNNNNNNNNNNNNNNNNNNNNNNNNNNNNNNNNNNNNNNNNNNNNNNNNNNNNNNNNNNNNNNNNNNNNNNNNNNNNNNNNNNNNNNNNNNNNNNNNNNNNNNNNNNNNNNNNNNNNNNNNNNNNNNNNNNNNNNNNNNNNNNNNNNNNNNNNNNNNNNNNNNNNNNNNNNNNNNNNNNNNNNNNNNNNNNNNNNNNNNNNNNNNNNNNNNNNNNNNNNNNNNNNNNNNNNNNNNNNNNNNNNNNNNNNNNNNNNNNNNNNNNNNNNNNNNNNNNNNNNNNNNNNNNNNNNNNNNNNNNNNNNNNNNNNNNNNNNNNNNNNNNNNNNNNNNNNNNNNNNNNNNNNNNNNNNNNNNNNNNNNNNNNNNNNNNNNNNNNNNNNNNNNNNNNNNNNNNNN…
	>SRR4125791_LMoV_not_full_seq
	NNNNNNNNNNNNNNNNNNNNNNNNNNNNNNNNNNNNNNNNNNNNNNNNNNNNNNNNNNNNNNNNNNNNNNNNNNNNNNNNNNNNNNNNNNNNNNNNNNNNNNNNNNNNNNNNNNNNNNNNNNNNNNNNNNNNNNNNNNNNNNNNNNNNNNNNNNNNNNNNNNNNNNNNNNNNNNNNNNNNNNNNNNNNNNNNNNNNNNNNNNNNNNNNNNNNNNNNNNNNNNNNNNNNNNNNNNNNNNNNNNNNNNNNNNNNNNNNNNNNNNNNNNNNNNNNNNNNNNNNNNNNNNNNNNNNNNNNNNNNNNNNNNNNNNNNNNNNNNNNGAGAAGGTGGCCAAAGCCTTCTCAGCTCTGGAAGCACGGTGTGCTGCCAGGGTCTCAAGGGTGGGAACCATCCGCGTGA…
LMoV isolate C2	>SRR4128962_LMoV_9543
	AAATAAAACAACCCAACAAGACTCAATACAACACAACCCAGCAGCTTTCAAACTCTCTTCTTTGCTTTCAAGCAAGTTTCTGATTCCTCTTTTGGACTCACAACCAGTTTCAAAGCACTCTTCTCCACTCAACGCATTCACAACTGAAAGAGATGGCCTCATTCACGGTCGGATCGATCCTTGTGAACACCGCAAGCGTCCTGAAAGAAAGCTTTGCACAGAAAGTGCTCACAACACCTCCAGTGTTGGTAGCACAGCCTGTGCAGAGGAGCTTTGGTGCGGCACGGATGTGTGCACGCAAAGCAATTGCAGATGATGAAGAGAAGGTGGCCAAAGCCTTCTCAGCTCTGGAAGCACGGTGTGCTGCCAGGGTCTCAAGGGTGGGAACCATCCGCGTGA…
CMV RNA3 isolate C2	>SRR4128962_CMV-RNA3_2228
	ACAAAACAAACTCCGTGTGTGTGTGTGTGTGTGTGTGTCGCGTCGTGTCGTGCTGTCCGCACATGTGAGTCGTGCTGTCCGCACATTTATCTGTGTCAGTGTGTTAGATTACCCGAGGCATGGCTTTCCAAGGTACCAGTAGGACTTTAACTCAACAGTCCTCAGCGGCTACGTCTGACGATCTTCAAAAGATATTATTTAGCCCTGAAGCCATTAAGAAAATGGCTACTGAGTGTGACCTAGGCCGGCATCACTGGATGCGCGCTGATAACGCTATTTCAGTCCGGCCCCTCGTTCCCGAAGTAACCCACGGTCGTATTGCTTCCTTCTTTAAGTCTGGATATGATGTTGGTGAATTATGCTCTAAAGGTTATATGAGCGTCCCTCAAGTATTGTGTG…
CMV RNA1 isolate C1	>SRR4128962_CMV-RNA1_3127
	GCGTACGGTTCAATCCCTGCCTCCCCTGTAAAACTACCCTTTGAAAACCTCTCTTCTCTAATCTTTTCTTTGTAATTCCTATGGCGACGTCCTCGTTCAATATCAATGAATTGGTAGCCTCCCACGGCGATAAAGGACTACTCGCGACCGCCCTCGTTGATAAGACAGCTCATGAGCAGCTCGAGGAGCAATTACAGCATCAACGTAGAGGCCGTAAGGTCTACATCCGAAACGTTTTGGGTGTAAAGGATTCCGAGGTCATCCGGAATCGGTATGGAGGAAAGTACGACCTCCATCTTACCCAGCAGGAGTTTGCTCCCCACGGCCTAGCTGGTGCCCTCCGCTTGTGTGAAACTCTCGATTGTCTAGACTCTTTCCCTTCATCAGGTCTGCGGCAGG…
CMV RNA2 isolate C2	>SRR4128962_CMV-RNA2_2791
	GAGCGTACGGTTCAATCCCTGCCTCCCCTGTAAAACTCCCTAGACTTTAAATCTCTTTCTAGTATCTTTCCCATGGCTTTCCCCGCCCCCGCTTTCTCACTAGCCAATCTTTTGAACGGCAGTTACGGTGTCGACACTCCCGAGGAAGTGGAACGTTTGCGATCTGAGCAACGTGAAGAGGCTGCTGCGGCCTGTCGTAACTACAGGCCCCTACCCGCTGTGGATGTCAGCGAGAGTGTCACAGAGGATGCGCATTCCCTCCGAACTCCTGACGGAGCTCCCGCTGAAGCGGTGTCAGATGAGTTTGTTACTTATGGTGCTGAAGATTACCTTGAAAAATCTGATGATGAGCTCCTTGTCGCTTTTGAGACGATGGTCAAACCCATGCGCTTCGGACAA…
	>SRR4128962_TVX_not_full_seq
	NNNNNNNNNNNNNNCCAGAAAACACCAAACCAAACTCAAATAGACATACTCGGCCGTAAAAGGTTACCAATTTGCTAAGAAGCTAGGTAAACGACATGTCGAACTTGAGAAATGTTTTCGCCCAGCTCACAGACCCCTCACTCAAGGCCGTCATTCAAGACGAGGCCTACCGAGTGATGAAGAAAGAGCTTACCGCCACCAGACATTCTAACCCCTTCGCACAGAGCCCCGCGGCCGCAGACACCCTCGAACTACTAGGTATTAATTCACACCCACTTGCCATAACCCCACACACCCACGCCGCCGCCAAGGCCATCGAGTCAGACTTGTACGAGGTCACCTCCCACTACCTTCCCAAGGAAAACCCTGTCACATTCCTGTTCATGAAGCCCTCCAAGC…
	>SRR4128962_LSV_not_full_seq
	NNNNNNNNNNNNNNGATAATAACTGTTAATAAACGACAAGTTCATAACAGTTACTAGATGGCCCTCACATACCGAAGTCCAGTCGAGGAAGTGTTGACTCTTTTCGAGCCCGCCGCCCAATCACTTGTAGCTGCAACTGCCACCGCAAGCTACCAACAAAACGAGAAGGATAATTTCGAGTGGTTCAACTTCTCCATGCCAGCAATCGCTAAGGAGCGCCTAAGCACTGCTGGGATATATTTGAGNNNNNNNNNNNNNNNNNNNNNNNNNNNNNNNNNNNNNNNNNNNNNNNNNNNNNNNNNNNNNNNNNNNNNNNNNNNNNNNNNNNNNNNNNNNNNNNNNNNNNNNNNNNNNNNNAAACAATTTAAAATTAACTTTTTAAAAAAAAGGTTCAAGCAT…
LMoV isolate C3	>SRR4128968_LMoV_9644
	ATACAACACAACCCAACAAGACTCAATACAACACAACCCAGCAGCTTTCAAACTCTCTTCTTTGCTTTCAAGCAAGTTTCTGATTCCTCTTTTGGACTCACAACCAGTTTCAAAGCACTCTTCTCCACTCAACGCATTCACAACTGAAAGAGATGGCCTCATTCACGGTCGGATCGATCCTTGTGAACACCGCAAGCGTCCTGAAAGAAAGCTTTGCACAGAAAGTGCTCACAACACCTCCAGTGTTGGTAGCACAGCCTGTGCAGAGGAGCTTTGGTGCGGCACGGATGTGTGCACGCAAAGCAATTGCAGATGATGAAGAGAAGGTGGCCAAAGCCTTCTCAGCTCTGGAAGCACGGTGTGCTGCCAGGGTCTCAAGGGTGGGAACCATCCGCGTGA…
CMV RNA3 isolate C3	>SRR4128968_CMV-RNA3_2213
	GTGTGTGTGTGTGTGTGTGTGTGTCGCGTCGTGTCGTGCTGTCCGCACATGTGAGTCGTGCTGTCCGCACATTTATCTGTGTCAGTGTGTTAGATTACCCGAGGCATGGCTTTCCAAGGTACCAGTAGGACTTTAACTCAACAGTCCTCAGCGGCTACGTCTGACGATCTTCAAAAGATATTATTTAGCCCTGAAGCCATTAAGAAAATGGCTACTGAGTGTGACCTAGGCCGGCATCACTGGATGCGCGCTGATAACGCTATTTCAGTCCGGCCCCTCGTTCCCGAAGTAACCCACGGTCGTATTGCTTCCTTCTTTAAGTCTGGATATGATGTTGGTGAATTATGCTCTAAAGGTTATATGAGCGTCCCTCAAGTATTGTGTGCTGTTACTCGAACA…
CMV RNA1 isolate C3	>SRR4128968_CMV-RNA1_3120
	GTACGGTTCAATCCCTGCCTCCCCTGTAAAACTACCCTTTGAAAACCTCTCTTCTCTAATCTTTTCTTTGTAATTCCTATGGCGACGTCCTCGTTCAATATCAATGAATTGGTAGCCTCCCACGGCGATAAAGGACTACTCGCGACCGCCCTCGTTGATAAGACAGCTCATGAGCAGCTCGAGGAGCAATTACAGCATCAACGTAGAGGCCGTAAGGTCTACATCCGAAACGTTTTGGGTGTAAAGGATTCCGAGGTCATCCGGAATCGGTATGGAGGAAAGTACGACCTCCATCTTACCCAGCAGGAGTTTGCTCCCCACGGCCTAGCTGGTGCCCTCCGCTTGTGTGAAACTCTCGATTGTCTAGACTCTTTCCCTTCATCAGGTCTGCGGCAGGAC…
	>SRR4128968_CMV-RNA2_not_full_seq
	NNNNNNNNNNNNNNNNNNGTACGGTTCAATCCCTGCCTCCCCTGTAAAACTCCCTAGACTTTAAATCTCTTTCTAGTATCTTTCTCATGGCTTTCCCCGCCCCCGCTTTCTCACTAGCCAATCTTTTGAACGGCAGTTACGGTGTCGACACTCCCGAGGAAGTGGAACGTTTGCGATCTGAGCAACGTGAAGAGGCTGCTGCGGCCTGTCGTAACTACAGGCCCCTACCCGCTGTGGATGTCAGCGAGAGTGTCACAGAGGATGCGCATTCCCTCCGAACTCCTGACGGAGCTCCCGCTGAAGCGGTGTCAAGTGAGTTTGTTACTTATGGTGCTGAAGATTACCTTGAAAAATCTGATGATGAGCTCCTTGTCGCTTTTGAGACGATGGTCAAACCCA…
LSV isolate C4	>SRR4131341_LSV_8355
	CCCGATAATAACTGTTAATAAACGACAAGTTCATAACAGTTACTAGATGGCCCTCACATACCGAAGTCCAGTCGAGGAAGTGTTGACTCTTTTCGAGCCCGCCGCCCAATCACTTGTAGCTGCAACTGCCACCGCAAGCTACCAACAAAACGAGAAGGATAATTTCGAGTGGTTCAACTTCTCCATGCCAGCAATCGCTAAGGAGCGCCTAAGCACTGCTGGGATATATTTGAGCCCATACTCCGGTTATCCTCATTCACACCCAGTGTGTAAAACACTGGAAAATTACATATTGTACAAAGTACTACCTAGTATTATCAATAACTCTTTTTATTTCGTAGGTATCAAACAATTTAAAATTAACTTTTTAAAAAAAAGGTTCAAGCATCTATCCTTGGT…
LMoV isolate C4	>SRR4131341_LMoV_9626
	CCCAACAAGACTCAATACAACACAACCCAGCAGCTTTCAAACTCTCTTCTTTGCTTTCAAGCAAGTTTCTGATTCCTCTTTTGGACTCACAACCAGTTTCAAAGCACTCTTCTCCACTCAACGCATTCACAACTGAAAGAGATGGCCTCATTCACGGTCGGATCGATCCTTGTGAACACCGCAAGCGTCCTGAAAGAAAGCTTTGCACAGAAAGTGCTCACAACACCTCCAGTGTTGGTAGCACAGCCTGTGCAGAGGAGCTTTGGTGCGGCACGGATGTGTGCACGCAAAGCAATTGCAGATGATGAAGAGAAGGTGGCCAAAGCCTTCTCAGCTCTGGAAGCACGGTGTGCTGCCAGGGTCTCAAGGGTGGGAACCATCCGCGTGAAGGTCACGCGG…
TVX isolate C4	>SRR4131341_TVX_6042
	CCAGAAAACACCAAACCAAACTCAAATAGACATACTCGGCCGTAAAAGGTTACCAATTTGCTAAGAAGCTAGGTAAACGACATGTCGAACTTGAGAAACGTTTTCGCCCAGCTCACAGACCCCTCACTCAAGGCCGTCATTCAAGACGAGGCCTACCGAGTGATGAAGAAAGAGCTTACCGCCACCAGACATTCTAACCCCTTCGCACAGAGCCCCGCGGCCGCAGACACCCTCGAACTACTAGGTATTAATTCACACCCACTTGCCATAACCCCACACACCCACGCCGCCGCCAAGGCTATCGAGTCAGACTTGTACGAGGTCACCTCCCACTACCTTCCCAAGGAAAACCCTGTCACATTCCTGTTCATGAAGCCCTCCAAGCTGAGATACTTCCAC…
CMV RNA3 isolate C4	>SRR4131341_CMV-RNA3_1959
	TGTGTGTGTGTGTGTGTGTGTGTCGCGTCGTGTCGTGCTGTCCGCACATGTGAGTCGTGCTGTCCGCACATTTATCTGTGTCAGTGTGTTAGATTACCCGAGGCATGGCTTTCCAAGGTACCAGTAGGACTTTAACTCAACAGTCCTCAGCGGCTACGTCTGACGATCTTCAAAAGATATTATTTAGCCCTGAAGCCATTAAGAAAATGGCTACTGAGTGTGACCTAGGCCGGCATCACTGGATGCGCGCTGATAACGCTATTTCAGTCCGGCCCCTCGTTCCCGAAGTAACCCACGGTCGTATTGCTTCCTTCTTTAAGTCTGGATATGATGTTGGTGAATTATGCTCTAAAGGTTATATGAGCGTCCCTCAAGTATTGTGTGCTGTTACTCGAACAG…
CMV RNA2 isolate C4	>SRR4131341_CMV-RNA2_2895
	AGAGCGTACGGTTCAATCCCTGCCTCCCCTGTAAAACTCCCTAGACTTTAAATCTCTTTCTAGTATCTTTCTCATGGCTTTCCCCGCCCCCGCTTTCTCACTAGCCAATCTTTTGAACGGCAGTTACGGTGTCGACACTCCCGAGGAAGTGGAACGTTTGCGATCTGAGCAACGTGAAGAGGCTGCTGCGGCCTGTCGTAACTACAGGCCCCTACCCGCTGTGGATGTCAGCGAGAGTGTCACAGAGGATGCGCATTCCCTCCGAACTCCTGACGGAGCTCCCGCTGAAGCGGTGTCAAGTGAGTTTGTTACTTATGGTGCTGAAGATTACCTTGAAAAATCTGATGATGAGCTCCTTGTCGCTTTTGAGACGATGGTCAAACCCATGCGCTTCGGACA…
	>SRR4131341_CMV-RNA1_not_full_seq_2990
	GTACGGTTCAATCCCTGCCTCCCCTGTAAAACTACCCTTTGAAAACCTCTCTTCTCTAATCTTTTCTTTGTAATTCCTATGGCGACGTCCTCGTTCAATATCAATGAATTGGTAGCCTCCCACGGCGATAAAGGACTACTCGCGACCGCCCTCGTTGATAAGACAGCTCATGAGCAGCTCGAGGAGCAATTACAGCATCAACGTAGAGGCCGTAAGGTCTACATCCGAAACGTTTTGGGTGTAAAGGATTCCGAGGTCATCCGGAATCGGTATGGAGGAAAGTACGACCTCCATCTTACCCAGCAGGAGTTTGCTCCCCACGGCCTAGCTGGTGCCCTCCGCTTGTGTGAAACTCTCGATTGTCTAGACTCTTTCCCTTCATCAGGTCTGCGGCAGGAC…
LMoV C5	>SRR4131406_LMoV_9644
	AAATAAAACAACCCAACAAGACTCAATACAACACAACCCAGCAGCTTTCAAACTCTCTTCTTTGCTTTCAAGCAAGTTTCTGATTCCTCTTTTGGACTCACAACCAGTTTCAAAGCACTCTTCTCCACTCAACGCATTCACAACTGAAAGAGATGGCCTCATTCACGGTCGGATCGATCCTTGTGAACACCGCAAGCGTCCTGAAAGAAAGCTTTGCACAGAAAGTGCTCACAACACCTCCAGTGTTGGTAGCACAGCCTGTGCAGAGGAGCTTTGGTGCGGCACGGATGTGTGCACGCAAAGCAATTGCAGATGATGAAGAGAAGGTGGCCAAAGCCTTCTCAGCTCTGGAAGCACGGTGTGCTGCCAGGGTCTCAAGGGTGGGAACCATCCGCGTGA…
	>SRR4131406_TVX_not_full_seq
	NNNNNNNNNNNNNNNCAGAAAACACCAAACCAAACTCAAATAGACATACTCGGCCGTAAAAGGTTACCAATTTGCTAAGAAGCTAGGTAAACGACATGTCGAACTTGAGAAACGTTTTCGCCCAGCTCACAGACCCCTCACTCAAGGCCGTCATTCAAGACGAGGCCTACCGAGTGATGAAGAAAGAGCTTACCGCCACCAGACATTCTAACCCCTTCGCACAGAGCCCCGCGGCCGCAGACACCCTCGAACTACTAGGTATTAATTCACACCCACTTGCCATAACCCCACACACCCACGCCGCCGCCAAGGCTATCGAGTCAGACTTGTACGAGGTCACCTCCCACTACCTTCCCAAGGAAAACCCTGTCACATTCCTGTTCATGAAGCCCTCCAAGC…
	>SRR4131406_LSV_not_full_seq
	GGATTCACACTCCCGATAATAACTGTTAATAAACGACAAGTTCATAACAGTTACTAGATGGCCCTCACATACCGAAGTCCAGTCGAGGAAGTGTTGACTCTTTTCGAGCCCGCCGCCCAATCACTTGTAGCTGCAACTGCCACCGCAAGCTACCAACAAAACGAGAAGGATAATTTCGAGTGGTTCAACTTCTCCATGCCAGCAATCGCTAAGGAGCGCCTAAGCACTGCTGGGATATATTTGAGCCCATACTCCGGTTATCCTCATTCACACCCAGTGTGTAAAACACTGGAAAATTACATATTGTACAAAGTACTACCTAGTATTATCAATAACTCTTTTTATTTCGTAGGTATCAAACAATTTAAAATTAACTTTTTAAAAAAAAGGTTCAAGCAT…
	>SRR4131406_CMV-RNA3_not_full_seq
	NNNNNNNNNNNNNNNNNNNNNNNNNNNNNNNNNNNNNNNNNNNNNNNNNNNNNNNNNNNNNNNNNNNNNNNNNNNNNNNNNNNNNNNNNNNNNNNNNNNNNNNNNNNNNNNNNNNNNNNNNNNNNNNNNNNNNNNNNNNNNNNNNNNNNNNNNNNNNNNNNNNNNNNNNNNNNNNNNNNNNNNNNNNNNNNNNNNNNNNNNNNNNNNNNNNNNNNNNNNNNNNNNNNNNNNNNNNNNNNNNNNNNNNNNNNNNNNNNNNNNNNNNNNNNNNNNNNNNNNNNNNNNNNNNNNNNNNNNNNNNNNNNNNNNNCGGTCGTATTGCTTCCTTCTTTAAGTCTGGATATGATGTTGGTGAATTATGCTCTAAAGGTTATATGAGCGTCCCTCAAGTATTGTGTG…
CMV RNA2 isolate C6	>SRR142853_CMV-RNA2_2799
	GAGCGTACGGTTCAATCCCTGCCTCCCCTGTAAAACTCCCTAGACTTTAAATCTCTTTCTAGTATCTTTCCCATGGCTTTCCCCGCCCCCGCTTTCTCACTAGCCAATCTTTTGAACGGCAGTTACGGTGTCGACACTCCCGAGGAAGTGGAACGTTTGCGATCTGAGCAACGTGAAGAGGCTGCTGCGGCCTGTCGTAACTACAGGCCCCTACCCGCTGTGGATGTCAGCGAGAGTGTCACAGAGGATGCGCATTCCCTCCGAACTCCTGACGGAGCTCCCGCTGAAGCGGTGTCAGATGAGTTTGTTACTTATGGTGCTGAAGATTACCTTGAAAAATCTGATGATGAGCTCCTTGTCGCTTTTGAGACGATGGTCAAACCCATGCGCTTCGGACAA…
CMV RNA3 isolate C6	>SRR4142853_CMV-RNA3_2108
	TGTGTGTGTGTGTGTGTGTGTGTGTCGCGTCGTGTCGTGCTGTCCGCACATGTGAGTCGTGCTGTCCGCACATTTATCTGTGTCAGTGTGTTAGATTACCCGAGGCATGGCTTTCCAAGGTACCAGTAGGACTTTAACTCAACAGTCCTCAGCGGCTACGTCTGACGATCTTCAAAAGATATTATTTAGCCCTGAAGCCATTAAGAAAATGGCTACTGAGTGTGACCTAGGCCGGCATCACTGGATGCGCGCTGATAACGCTATTTCAGTCCGGCCCCTCGTTCCCGAAGTAACCCACGGTCGTATTGCTTCCTTCTTTAAGTCTGGATATGATGTTGGTGAATTATGCTCTAAAGGTTATATGAGCGTCCCTCAAGTATTGTGTGCTGTTACTCGAAC…
	>SRR4142853_CMV-RNA1_not_full_seq
	NNNNNNNNNNNNNNNNGTACGGTTCAATCCCTGCCTCCCCTGTAAAACTACCCTTTGAAAACCTCTCTTCTCTAATCTTTTCTTTGTAATTCCTATGGCGACGTCCTCGTTCAATATCAATGAATTGGTAGCCTCCCACGGCGATAAAGGACTACTCGCGACCGCCCTCGTTGATAAGACAGCTCATGAGCAGCTCGAGGAGCAATTACAGCATCAACGTAGAGGCCGTAAGGTCTACANNNNNNNNNNNNNNNNNNNNNNNNNNNNNNNNNNNNNNNNNNNNNNNNNNNNNNNNNNNNNNNNNNNNNNNNNNNNNNNNNNNNNNNNNNNNNNNNNNNNNNNNNNNNNNNNNNNNNNNNNNNNNNNNNNNNNNNNNNNNNNNNNNNNNNNNCCTTCATC…
	>SRR4142853_LSV_not_full_seq
	NNNNNNNNNNNNNNNNNAATAACTGTTAATAAACGACAAGTTCATAACAGTTACTAGATGGCCCTCACATACCGAAGTCCAGTCGAGGAAGTGTTGACTCTTTTCGAGCCCGCCGCCCAATCACTTGTAGCTGCAACTGCCACCGCAAGCTACCAACAAAACGAGAAGGATAATTTCGAGTGGTTCAACTTCTCCATGCCAGCAATCGCTAAGGAGCGCCTAAGCACTGCTGGGATATATTTGAGCCCATACTCCGGTTATCCTCATTCACACCCAGTGTGTAAAACACTGGAAAATTACATATTGTACAAAGTACTACCTAGTATTATCAATAACTCTTTTTATTTCGTAGGTATCAAACAATTTAAAATTAACTTTTTAAAAAAAAGGTTCAAGCAT…
	>SRR4142853_TVX_not_full_seq
	NNNNNNNNNNNNNNCCAGAAAACACCAAACCAAACTCAAATAGACATACTCGGCCGTAAAAGGTTACCAATTTGCTAAGAAGCTAGGTAAACGACATGTCGAACTTGAGAAACGTTTTCGCCCAGCTCACAGACCCCTCACTCAAGGCCGTCATTCAAGACGAGGCCTACCGAGTGATGAAGAAAGAGCTTACCGCCACCAGACATTCTAACCCCTTCGCACAGAGCCCCGCGGCCGCAGACACCCTCGAACTACTAGGTATTAATTCACACCCACTTGCCATAACCCCACACACCCACGCCGCCGCCAAGGCTATCGAGTCAGACTTGTACGAGGTCACCTCCCACTACCTTCCCAAGGAAAACCCTGTCACATTCCTGTTCATGAAGCCCTCCAAGC…
	>SRR4142853_LMoV_not_full_seq
	NNNNNNNNNNNNNNNNNNNNNNNNNNNNNNNNNNNNNNNNNNNNNNNNNNNNNNNNNNNNNNNNNNNNNNNNNNNNTTTCTGATTCCTCTTTTGGACTCACAACCAGTTTCAAAGCACTCTTCTCCACTCAACGCATTCACAACTGAAAGAGATGGCCTCATTCACGGTCGGATCGATCCTTGTGAACACCGCAAGCGTCCTGAAAGAAAGCTTTGCACAGAAAGTGCTCACAACACCTCCAGTGTTGGTAGCACAGCCTGTGCAGAGGAGCTTTGGTGCGGGNNNNNNNNNNNNNNNNNNNNNNNNNNNNNNNNNNNNNNNNNNNNNNNNNNNNNNNNNNNNNNNNNNNNNNNNNNNNNGTGCTGCCAGGGGCTCAAGGGTGGGAACCATCCGCGTGA…
LSV isolate C7	>SRR4143329_LSV_8394
	GGATTCACACTCCCGATAATAACTGTTAATAAACGACAAGTTCATAACAGTTACTAGATGGCCCTCACATACCGAAGTCCAGTCGAGGAAGTGTTGACTCTTTTCGAGCCCGCCGCCCAATCACTTGTAGCTGCAACTGCCACCGCAAGCTACCAACAAAACGAGAAGGATAATTTCGAGTGGTTCAACTTCTCAATGCCAGCAATCGCTAAGGAGCGCCTAAGCACTGCTGGGATATATTTGAGCCCATACTCCGGTTATCCTCATTCACACCCAGTGTGTAAAACACTGGAAAATTACATATTGTACAAAGTACTACCTAGTATTATCAATAACTCTTTTTATTTCGTAGGTATCAAACAATTTAAAATTAACTTTTTAAAAAAAAGGTTCAAGCAT…
TVX isolate C7	>SRR4143329_TVX_6056
	GAAAATCAACCAACCCAGAAAACACCAAACCAAACTCAAATAGACATACTCGGCCGTAAAAGGTTACCAATTTGCTAAGAAGCTAGGTAAACGACATGTCGAACTTGAGAAACGTTTTCGCCCAGCTCACAGACCCCTCACTCAAGGCCGTCATTCAAGACGAGGCCTACCGAGTGATGAAGAAAGAGCTTACCGCCACCAGACATTCTAACCCCTTCGCACAGAGCCCCGCGGCCGCAGACACCCTCGAACTACTAGGTATTAATTCACACCCACTTGCCATAACCCCACACACCCACGCCGCCGCCAAGGCTATCGAGTCAGACTTGTACGAGGTCACCTCCCACTACCTTCCCAAGGAAAACCCTGTCACATTCCTGTTCATGAAGCCCTCCAAGC…
LMoV isolate C7	>SRR4143329_LMoV_9630
	AATAAGACTCAATACAACACAACCCAGCAGCTTTCAAACTCTCTTCTTTGCTTTCAAGCAAGTTTCTGATTCCTCTTTTGGACTCACAACCAGTTTCAAAGCACTCTTCTCCACTCAACGCATTCACAACTGAAAGAGATGGCCTCATTCACGGTCGGATCGATCCTTGTGAACACCGCAAGCGTCCTGAAAGAAAGCTTTGCACAGAAAGTGCTCACAACACCTCCAGTGTTGGTAGCACAGCCTGTGCAGAGGAGCTTTGGTGCGGCACGGATGTGTGCACGCAAAGCAATTGCAGATGATGAAGAGAAGGTGGCCAAAGCCTTCTCAGCTCTGGAAGCACGGTGTGCTGCCAGGGTCTCAAGGGTGGGAACCATCCGCGTGAAGGTCACGCGGTCT…
CMV RNA3 isolate C7	>SRR4143329_CMV-RNA3_2152
	GTGTGTGTGTGTGTGTGTGTGTGTCGCGTCGTGTCGTGCTGTCCGCACATGTGAGTCGTGCTGTCCGCACATTTATCTGTGTCAGTGTGTTAGATTACCCGAGGCATGGCTTTCCAAGGTACCAGTAGGACTTTAACTCAACAGTCCTCAGCGGCTACGTCTGACGATCTTCAAAAGATATTATTTAGCCCTGAAGCCATTAAGAAAATGGCTACTGAGTGTGACCTAGGCCGGCATCACTGGATGCGCGCTGATAACGCTATTTCAGTCCGGCCCCTCGTTCCCGAAGTAACCCACGGTCGTATTGCTTCCTTCTTTAAGTCTGGATATGATGTTGGTGAATTATGCTCTAAAGGTTATATGAGCGTCCCTCAAGTATTGTGTGCTGTTACTCGAACA…
	>SRR4143329_CMV-RNA1_not_full_seq_217
	NNNNNNNNNNNNNNNNNNNNNNNNNNNNNNNNNNNNNNNNNNNNNNNNNNNNNNNNNNNNNNNNNNNNNNNNNNNNNNNNNNNNNNNNNNNNNNNNNNNNNNNNNNNNNNNNNNNNNNNNNNNNNNNNNNNNNNNNNNNNNNNNNNNNNNNNNNNNNNNNNNNNNNNNNNNNNNNNNNNNNNNNNNNNNNNNNNNNNNNNNNNNNNNNNNNNNNNNNNNNNNNNNNNNNNNNNNNNNNNNNNNNNNNNNNNNNNNNNNNNNNNNNNNNNNNNNNNNNNNNNNNNNNNNNNNNNNNNNNNNNNNNNNNNNNNNNNNNNNNNNNNNNNNNNNNNNNNNNNNNNNNNNNNNNNNNNNNNNNNNNNNNNNNNNNNNNNNNNNNNNNNNNNNNNNNNNNNNNNN…
LMoV isolate C8	>SRR4143339_LMoV_9631
	CAACAAGACTCAATACAACACAACCCAGCAGCTTTCAAACTCTCTTCTTTGCTTTCAAGCAAGTTTCTGATTCCTCTTTTGGACTCACAACCAGTTTCAAAGCACTCTTCTCCACTCAACGCATTCACAACTGAAAGAGATGGCCTCATTCACGGTCGGATCGATCCTTGTGAACACCGCAAGCGTCCTGAAAGAAAGCTTTGCACAGAAAGTGCTCACAACACCTCCAGTGTTGGTAGCACAGCCTGTGCAGAGGAGCTTTGGTGCGGCACGGATGTGTGCACGCAAAGCAATTGCAGATGATGAAGAGAAGGTGGCCAAAGCCTTCTCAGCTCTGGAAGCACGGTGTGCTGCCAGGGTCTCAAGGGTGGGAACCATCCGCGTGAAGGTCACGCGGTC…
	>SRR4143339_LSV_not_full_seq
	NNNNNNNNNNNNNNNNNAATAACTGTTAATAAACGACAAGTTCATAACAGTTACTAGATGGCCCTCACATACCGAAGTCCAGTCGAGGAAGTGTTGACTCTTTTCGAGCCCGCCGCCCAATCACTTGTAGCTGCAACTGCCACCGCAAGCTACCAACAAAACGAGAAGGATAATTTCGAGTGGTTCAACTTCTCAATGCCAGCAATCGCTAAGGAGCGNNNNNNNNNNNNNNNNNNNNNNNNNNNNNNNNNNNNNNNNNNNNNNNNNNNNNNNNNNNNNNNNNNNNNNCTGGAAAATTACATATTGTACAAAGTACTACCTAGTATTATCAATAACTCTTTTTATTTCGTAGGTATCAAACAATTTAAAATTAACTTTTTAAAAAAAAGGTTCAAGCAT…
	>SRR4143339_TVX_not_full_Seq
	NNNNNNNNNCCAACCCAGAAAACACCAAACCAAACTCAAATAGACATACTCGGCCGTAAAAGGTTACCAATTTGCTAAGAAGCTAGGTAAACGACATGTCGAACTTGAGAAACGTTTTCGCCCAGCTCACAGACCCCTCACTCAAGGCCGTCATTCAAGACGAGGCCTACCGAGTGATGAAGAAAGAGCTTACCGCCACCAGACATTCTAACCCCTTCGCACAGAGCCCCGCGGCCGCAGACACCCTCGAACTACTAGGTATTAATTCACACCCACTTGCCATAACCCCACACACCCACGCCGCCGCCAAGGCTATCGAGTCAGACTTGTACGAGGTCACCTCCCACTACCTTCCCAAGGAAAACCCTGTCACATTCCTGTTCATGAAGCCCTCCAAGC…
	>SRR4143339_CMV-RNA2_not_full_seq_332
	NNNNNNNNNNNNNNNNNNNNNNNNNNNNNNNNNNNNNNNNNNNNNNNNNNNNNNNNNNNNNNNNNNNNNNNNNNNNNNNNNNNNNNNNNNNNNNNNNNNNNNNNNNNNNNNNNNNNNNNNNNNNNNNNNNNNNNNNNNNNNNNNNNNNNNNNNNNNNNNNNNNNNNNNNNNNNNNNNNNNNNNNNNNNNNNNNNNNNNNNNNNNNNNNNNNNNNNNNNNNNNNNNNNNNNNNNNNNNNNNNNNNNNNNNNNNNNNNNNNNNNNNNNNNNNNNNNNNNNNNNNNNNNNNNNNNNNNNNNNNNNNNNNNNNNNNNNNNNNNNNNNNNNNNNNNNNNNNNNNNNNNNNNNNNNNNNNNNNNNNNNNNNNNNNNNNNNNNNNNNNNNNNNNNNNNNNNNNNNN…
	>SRR4143339_CMV-RNA3_not_full_seq
	NNNNNNNNNNNACTGTGTGTGTGTGTGTGTGTGTGTGTCGCGTCGTGTCGTGTTGTCCGCACATTTGAGTCGTGCTGTCCGCACATTTATCTGTGTCAGTGTGTTAGATTACCCGAGGCATGGCTTTCCAAGGTACCAGTAGGACTTTAACTCAACAGTCCTCAGCGGCTACGTCTGACGATCTTCAAAAGATATTATTTAGCCCTGAAGCCATTAAGAAAATGGCTACTGAGTGTGACCTAGGCCGGCATCACTGGATGCGCGCNNNNNNNNNNNNNNNNNNNNNNNNNNNNGTTCCCGAAGTAACCCACGGTCGTATTGCTTCCTTCTTTAAGTCTGGATATGATGTTGGTGAATTATGCTCTAAAGGTTATATGAGCGTCCCTCAAGTATTGTGTG…
